# Supplementary material for: Pharmacological Evaluation of Cannabinoid Receptor Modulators Using GRABeCB2.0 Sensor
Source: Int J Mol Sci. 2024 May 3;25(9):5012. doi: 10.3390/ijms25095012 (PMC11084632; doi:10.3390/ijms25095012)
Supplement: Supplementary file 1 [file ijms-25-05012-s001.zip]

Archive with 1 entries (1 files):
- ijms-2886307-supplementary.pdf
